# Supplementary material for: Whole genome sequencing for the investigation of canine mammary tumor inheritance - an initial assessment of high-risk breast cancer genes reveal BRCA2 and STK11 variants potentially associated with risk in purebred dogs
Source: Canine Med Genet. 2020 Jun 25;7:8. doi: 10.1186/s40575-020-00084-w (PMC7491476; doi:10.1186/s40575-020-00084-w)
Supplement: Supplementary file 1 — Additional file 1. Table summary of offspring information from CHIC repository for the 14 WGS samples. [file 40575_2020_84_MOESM1_ESM.xlsx]

## Sheet: Sheet1
Breed	Sample	Sex	Total # of Litters	Age at First Reported Litter	Age at Last Reported Litter
Siberian Husky	SibH 1	F	None reported in CHIC	-	-
	SibH 2	F	1	4	4
	SibH 3	F	None reported in CHIC	-	-
Dalmatian	Dal 1	F	6	2	7
	Dal 2	F	2	3	6
	Dal 3	F	1	3	3
Golden Retreiver	GoldR 1	F	1	5	5
	GoldR 2	F	1	3	3
	GoldR 3	M	Male (1 litter)	2	2
	GoldR 4	M	Male (2 litter)	3	4
	GoldR 5	F	None reported in CHIC	-	-
Standard Schnauzer	StandSch 1	F	1	6	6
	StandSch 2	F	3	2	4
	StandSch 3	F	1	4	4
