# Supplementary material for: Whole genome sequencing for the investigation of canine mammary tumor inheritance - an initial assessment of high-risk breast cancer genes reveal BRCA2 and STK11 variants potentially associated with risk in purebred dogs
Source: Canine Med Genet. 2020 Jun 25;7:8. doi: 10.1186/s40575-020-00084-w (PMC7491476; doi:10.1186/s40575-020-00084-w)
Supplement: Supplementary file 2 — Additional file 2. Table of exome Coverage Summary for the 14 canines sequenced. Exome regions according to Ensembl build version 75 for CanFam3.1. [file 40575_2020_84_MOESM2_ESM.xlsx]

## Sheet: ExomeCoverage
Additional File 2: Table of exome coverage summary for the 14 canines sequenced. Exome regions according to Ensembl build version 75 for CanFam3.1.
Sample	Average Sequencing Depth	% of bases covered greater than or equal to:
		1X	5X	10X	15X	20X	25X	50X	75X	100X
Dal 1	28.65	99.8	99.6	99.4	98.4	93.1	74	0.6	0.2	0.1
Dal 2	24.23	99.8	99.6	99.1	95.9	79.3	45.6	0.3	0.1	0
Dal 3	27	99.8	99.6	99.3	97.9	89.7	64.8	0.5	0.1	0.1
Golden R 1	28.55	99.8	99.7	99.7	98.4	93.1	73.6	0.6	0.2	0.1
Golden R 2	28.75	99.8	99.6	99.4	98.4	93.3	74.6	0.6	0.2	0.1
Golden R 3	26.59	99.8	99.6	98.7	95.4	86.4	62.5	0.5	0.1	0.1
Golden R 4	23.09	99.8	99.5	97.9	92	73.1	39.2	0.3	0.1	0
Golden R 5	23.91	99.8	99.6	99	95.2	77.2	43.3	0.3	0.1	0
Sib H 1	24.73	99.8	99.6	99.6	96.4	81.7	49.1	0.4	0.1	0.1
Sib H 2	34.62	99.8	99.6	99.5	99.1	98	92.9	2.1	0.3	0.1
Sib H 3	15.59	99.8	99.3	92.1	57	17.2	2.9	0.1	0	0
Stand Sch 1	11.85	99.7	97.6	70.8	22.8	3.2	0.5	0.1	0	0
Stand Sch 2	35.9	99.8	99.7	99.5	99.2	98.1	93.9	3.4	0.3	0.1
Stand Sch 3	24.52	99.8	99.6	99.1	95.9	80.3	47.7	0.4	0.1	0
Average	25.57	99.7929	99.4429	96.65	88.7143	75.9786	54.6143	0.728571	0.135714	0.0571429
