# Supplementary material for: Whole genome sequencing for the investigation of canine mammary tumor inheritance - an initial assessment of high-risk breast cancer genes reveal BRCA2 and STK11 variants potentially associated with risk in purebred dogs
Source: Canine Med Genet. 2020 Jun 25;7:8. doi: 10.1186/s40575-020-00084-w (PMC7491476; doi:10.1186/s40575-020-00084-w)
Supplement: Supplementary file 3 — Additional file 3. Detailed summary of canine coding variants found within orthologs of human breast cancer susceptibility genes. [file 40575_2020_84_MOESM3_ESM.xlsx]

## Sheet: Sheet1
Additional File 3: Detailed summary of canine coding variants found within orthologs of human breast cancer susceptibility genes.
Gene	RS ID Number	Variant Name	Protein Name	Varaint Type	Polyphen Score	Mutation Carriers per breed														Cases - Allele and Genotype Frequencies in total CMT Cohort					Controls - Allele and Genotype Frequencies in EVA Study (PRJEB24066)					P-values (Total CMT Cases versus EVA Controls)
						Dalmation			Golden Retriever					Siberian Husky			Standard Schnauzer			Allele Frequency (Allele: Frequency (Count))		Genotype Frequency (Genotype: Frequency (Count))			Allele Frequency (Allele: Frequency (Count))		Genotype Frequency (Genotype: Frequency (Count))
						Dal 1	Dal 2	Dal 3	GoldR 1	GoldR 2	GoldR 3*	GoldR 4*	GoldR 5	SibH 1	SibH 2	SibH 3	StandSch 1	StandSch 2	StandSch 3	Minor	Major	Minor Homozygous	Heterozygous	Major Homozygous	Minor	Major	Minor Homozygous	Heterozygous	Major Homozygous
BRCA1: ENSCAFT00000023190.4	rs397509570**	c.G3075A**	p.S1319S**	synonymous	NA	HOM	HET	HOM	-	HET	HET	-	HET	HOM	HOM	HOM	-	-	HET	G: 0.464 (13)	A: 0.536 (15)	G|G: 0.286 (4)	A|G: 0.357 (5)	A|A: 0.357 (5)	G: 0.493 (213)	A: 0.507 (219)	G|G: 0.352 (76)	A|G: 0.282 (61)	A|A: 0.366 (79)	0.8465
BRCA2: ENSCAFT00000010309.3	rs23250374	c.A428G	p.H143R	missense	BENIGN	HET	-	HET	HET	HET	HET	HOM	HOM	-	-	-	HET	HET	HET	C: 0.429 (12)	T: 0.571 (16)	C|C: 0.143 (2)	C|T: 0.571 (8)	T|T: 0.286 (4)	C: 0.257 (111)	T: 0.743 (321)	C|C: 0.125 (27)	C|T: 0.264 (57)	T|T: 0.611 (132)	0.07488
	rs850935038**	c.T1158G**	p.C386W**	missense	BENIGN	HET	HET	HET	HOM	HET	HOM	HOM	HOM	-	HET	-	HET	HET	HET	A: 0.429 (12)	C: 0.571 (16)	A|A: 0.143 (2)	A|C: 0.571 (8)	C|C: 0.285 (4)	A: 0.206 (90)	C: 0.794 (346)	A|A: 0.060 (13)	A|C: 0.294 (64)	C|C: 0.647 (141)	0.009502
	rs851104585**	c.C2144A**	p.P715Q**	missense	BENIGN	HOM	HOM	HOM	HOM	HOM	HOM	HOM	HOM	HOM	HOM	HOM	HOM	HOM	HOM	0	T: 1.000 (28)	0	0	T|T: 1.000 (14)	0	T: 1.000 (436)	0	0	T|T: 1.000 (218)	1
	rs852009320**	c.C2154A**	p.S718S**	synonymous	NA	HOM	HOM	HOM	HOM	HOM	HOM	HOM	HOM	HOM	HOM	HOM	HOM	HOM	HOM	0	T: 1.000 (28)	0	0	T|T: 1.000 (14)	0	T: 1.000 (436)	0	0	T|T: 1.000 (218)	1
	rs851813778**	c.C2183T**	p.A728V**	missense	BENIGN	HOM	HOM	HOM	HOM	HOM	HOM	HOM	HOM	HOM	HOM	HOM	HOM	HOM	HOM	0	A: 1.000 (28)	0	0	A|A: 1.000 (14)	0	A: 1.000 (436)	0	0	A|A: 1.000 (218)	1
	rs851048998**	c.A2222G**	p.N741S**	missense	BENIGN	HOM	HOM	HOM	HOM	HOM	HOM	HOM	HOM	HOM	HOM	HOM	HOM	HOM	HOM	0	C: 1.000 (28)	0	0	C|C: 1.000 (14)	0	C: 1.000 (436)	0	0	C|C: 1.000 (218)	1
	rs23244160	c.A2401C	p.K801Q	missense	POSSIBLY DAMAGING	-	HET	-	HET	-	HET	-	-	-	HET	-	-	-	-	G: 0.143 (4)	T: 0.857 (24)	G|G: 0 (0)	G|T: 0.286 (4)	T|T: 0.714 (10)	G: 0.312 (136)	T: 0.688 (300)	G|G: 0.133 (29)	G|T: 0.358 (78)	T|T: 0.509 (111)	0.08683
	rs8676219	c.A4304G	p.K1435R	missense	BENIGN	HET	-	HET	HET	HET	HET	HOM	HOM	-	-	-	HET	HET	HET	C: 0.429 (12)	T: 0.571 (16)	C|C: 0.143 (2)	C|T: 0.571 (8)	T|T: 0.286 (4)	C: 0.259 (113)	T: 0.741 (323)	C|C: 0.119 (26)	C|T: 0.280 (61)	T|T: 0.601 (131)	0.07577
	rs397511123	c.6918_6920delGTT	p.L2307del	In frame deletion	NA	-	HET	-	HET	-	HET	-	-	-	HET	-	-	-	-	- : 0.143 (4)	AAC: 0.857 (24)	-|-: 0 (0)	-|AAC: 0.286 (4)	AAC|AAC: 0.714 (10)	-: 0.312 (136)	AAC: 0.688 (300)	-|-: 0.133 (29)	-|AAC: 0.358 (78)	AAC|AAC: 0.509 (111)	0.08683
	rs23255542	c.C6930T	p.F2310F	synonymous	NA	HET	-	HET	HET	HET	HET	HOM	HOM	-	-	-	HET	HET	HET	A: 0.429 (12)	G: 0.571 (16)	A|A: 0.143 (2)	A|G: 0.571 (8)	G|G: 0.286 (4)	A: 0.289 (114)	G: 0.711 (280)	A|A: 0.127 (25)	A|G: 0.325 (64)	G|G: 0.548 (108)	0.1359
	rs853007536**	c.9995_9996insAAA**	p.M3332delinsIK**	indel	NA	HET	HET	HET	HOM	HET	HOM	HOM	HOM	-	HET	-	HET	HET	HET	-: 0.429 (12)	TTT: 0.571 (16)	-|-: 0.143 (2)	-|TTT: 0.571 (8)	TTT|TTT: 0.286 (4)	-: 0.209 (91)	TTT: 0.791 (345)	-|-: 0.064 (14)	-|TTT: 0.289 (63)	TTT|TTT: 0.647 (141)	0.01621
CDH1: ENSCAFT00000032333.3	rs852509306	c.387_389delCCA	p.129delH	In frame deletion	NA	-	-	-	HET	-	HET	-	-	-	HET	-	-	HOM	-	-: 0.179 (5)	TGG: 0.821 (23)	-|-: 0.071 (1)	-|TGG: 0.214 (3)	TGG|TGG: 0.714 (10)	-: 0.189 (81)	TGG: 0.804 (345)	-|-: 0.079 (17)	-|TGG: 0.219 (47)	TGG|TGG: 0.693 (149)	1
	rs397512866	c.C945T	p.S315S	synonymous	NA	-	-	-	HET	-	HET	-	-	-	-	-	-	HOM	-	A: 0.143 (4)	G: 0.857 (24)	A|A: 0.071 (1)	A|G: 0.143 (2)	G|G: 0.786 (11)	A: 0.123 (53)	G: 0.877 (379)	A|A: 0.051 (11)	A|G: 0.144 (31)	G|G: 0.806 (174)	0.7659
	rs851557759	c.A2448G	p.E816E	synonymous	NA	-	-	-	-	-	-	-	-	-	HET	-	-	-	-	C: 0.036 (1)	T: 0.964 (27)	C|C: 0 (0)	C|T: 0.071 (1)	T|T: 0.929 (13)	C: 0.086 (37)	T: 0.914 (395)	C|C: 0.032 (7)	C|T: 0.106 (23)	T|T: 0.861 (186)	0.7187
PTEN: ENSCAFT00000024821.3	rs397513087	c.C909T	p.L303L	synonymous	NA	-	-	-	HET	-	-	-	-	-	-	-	-	-	HET	T: 0.071 (2)	C: 0.929 (26)	T|T: 0 (0)	C|T: 0.071 (1)	C|C: 0.929 (13)	T: 0.037 (16)	C: 0.963 (420)	T|T: 0.018 (4)	C|T: 0.037 (8)	C|C: 0.945 (206)	0.297
STK11: ENSCAFT00000031055.3	-	c.C109T^	p.P37S^	missense	UNKNOWN	-	HET	-	-	-	-	-	-	-	-	-	-	-	-	A: 0.036 (1)	G: 0.964 (27)	A|A: 0 (0)	A|G: 0.071 (1)	G|G: 0.929 (13)	-	-	-	-	-	0.06542
	-	c.A286G^	p.M96V^	missense	BENIGN	-	-	-	-	-	-	-	-	-	HET	HET	-	-	HET	C: 0.107 (3)	T: 0.893 (25)	C|C: 0 (0)	C|T: 0.214 (3)	T|T: 0.786 (11)	-	-	-	-	-	0.0002525
	-	c.T293C^	p.F98S^	missense	BENIGN	-	-	-	-	-	-	-	-	-	HET	HET	-	-	HET	G: 0.107 (3)	A: 0.893 (25)	G|G: 0 (0)	A|G: 0.214 (3)	A|A: 0.786 (11)	-	-	-	-	-	0.0002525
TP53: ENSCAFT00000026465.3	no mutations were found					-	-	-	-	-	-	-	-	-	-	-	-	-	-	-	-	-	-	-	-	-	-	-	-	-
* Golden Retriever Male
** Major allele corresponds to the alternate allele, not the reference allele (based on EVA control data)
^ P-values for these variants were generated following the assumption that 200 of the control dogs were successfully sequenced in this location, and no mutations were identified
